# Supplementary material for: Molecularly Targeted Small Molecule Inhibitor Therapy for Pediatric Acute Lymphoblastic Leukemia: A Comprehensive Review of Clinical Trials
Source: Cancers (Basel). 2025 Oct 15;17(20):3322. doi: 10.3390/cancers17203322 (PMC12562350; doi:10.3390/cancers17203322)
Supplement: Supplementary file 1 [file cancers-17-03322-s001.zip]

Archive with 1 entries (1 files):
- cancers-3884978-Table S1.xlsx
