# Supplementary material for: Molecularly Targeted Small Molecule Inhibitor Therapy for Pediatric Acute Lymphoblastic Leukemia: A Comprehensive Review of Clinical Trials
Source: Cancers (Basel). 2025 Oct 15;17(20):3322. doi: 10.3390/cancers17203322 (PMC12562350; doi:10.3390/cancers17203322)
Supplement: Supplementary file 1 [file cancers-17-03322-s001.zip › cancers-3884978-Table S1.xlsx]

## Sheet: Overall
Clinicaltrialgov.id	Drug
NCT00004932	Imatinib
NCT00022737	Imatinib
NCT00287105	Imatinib
NCT03007147	Imatinib
NCT04307576	Imatinib
NCT00137111	Imatinib
NCT00049569	Imatinib
NCT00244829	Imatinib
NCT00702403	Imatinib
NCT01066468	Imatinib
NCT01312818	Imatinib
NCT02894645	Imatinib
NCT00882206	Imatinib
NCT01429610	Imatinib
NCT00038610	Imatinib
NCT00618501	Imatinib
NCT01222013	Imatinib
NCT00039377	Imatinib
NCT01491763	Imatinib
NCT06124157	Imatinib
NCT00130195	Imatinib
NCT00154349	Imatinib
NCT06336395	Imatinib
NCT01077544	Imatinib
NCT00458848	Imatinib
NCT00061945	Imatinib
NCT00388895	Imatinib
NCT00002514	Imatinib
NCT02551718	Imatinib
NCT00036738	Imatinib
NCT00990249	Imatinib
NCT00025415	Imatinib
NCT00316953	Imatinib
NCT01883219	Imatinib
NCT00852709	Imatinib
NCT03624530	Imatinib
NCT00167180	Imatinib
NCT00306202	Dasatinib
NCT00316953	Dasatinib
NCT00720109	Dasatinib
NCT01460160	Dasatinib
NCT00549848	Dasatinib
NCT03020030	Dasatinib
NCT03117751	Dasatinib
NCT02883049	Dasatinib
NCT06336395	Dasatinib
NCT06124157	Dasatinib
NCT06390319	Dasatinib
NCT06257394	Dasatinib
NCT05751044	Dasatinib
NCT05192889	Dasatinib
NCT02420717	Dasatinib
NCT04996160	Dasatinib
NCT03515200	Dasatinib
NCT01077544	Dasatinib
NCT03564470	Dasatinib
NCT00103701	Dasatinib
NCT01004497	Dasatinib
NCT02551718	Dasatinib
NCT00036738	Dasatinib
NCT01883219	Dasatinib
NCT03624530	Dasatinib
NCT04501614	Ponatinib
NCT05268003	Ponatinib
NCT03934372	Ponatinib
NCT01883219	Ponatinib
NCT03624530	Ponatinib
NCT02551718	Ponatinib
NCT01077544	Nilotinib
NCT00702403	Nilotinib
NCT01735955	Nilotinib
NCT00844298	Nilotinib
NCT02551718	Nilotinib
NCT00036738	Nilotinib
NCT01883219	Nilotinib
NCT05495035	Olverembatinib
NCT05594784	Olverembatinib
NCT05075681	Ruxolitinib
NCT03613428	Ruxolitinib
NCT05745714	Ruxolitinib
NCT02723994	Ruxolitinib
NCT02420717	Ruxolitinib
NCT03515200	Ruxolitinib
NCT03117751	Ruxolitinib
NCT06128070	Ruxolitinib
NCT04996160	Ruxolitinib
NCT05088226	Ruxolitinib
NCT01251965	Ruxolitinib
NCT05663827	Ruxolitinib
NCT02551718	Ruxolitinib
NCT01164163	Ruxolitinib
NCT06034561	Bortezomib
NCT02535806	Bortezomib
NCT03590171	Bortezomib
NCT04996160	Bortezomib
NCT01312818	Bortezomib
NCT00440726	Bortezomib
NCT04224571	Bortezomib
NCT05848687	Bortezomib
NCT02553460	Bortezomib
NCT03390387	Bortezomib
NCT03117751	Bortezomib
NCT03515200	Bortezomib
NCT03643276	Bortezomib
NCT00873093	Bortezomib
NCT02419755	Bortezomib
NCT00077467	Bortezomib
NCT02112916	Bortezomib
NCT02518750	Bortezomib
NCT03136146	Bortezomib
NCT06390319	Bortezomib
NCT02551718	Bortezomib
NCT00348985	Bortezomib
NCT05681260	Bortezomib
NCT00994500	Bortezomib
NCT02303821	Carfilzomib
NCT02551718	Carfilzomib
NCT03888534	Ixazomib
NCT03817320	Ixazomib
NCT05657652	Venetoclax
NCT05464836	Venetoclax
NCT03181126	Venetoclax
NCT05268003	Venetoclax
NCT05376111	Venetoclax
NCT05192889	Venetoclax
NCT03844048	Venetoclax
NCT03592576	Venetoclax
NCT05740449	Venetoclax
NCT03236857	Venetoclax
NCT05660473	Venetoclax
NCT05751044	Venetoclax
NCT05149378	Venetoclax
NCT05594784	Venetoclax
NCT05745714	Venetoclax
NCT06561074	Venetoclax
NCT05215405	Venetoclax
NCT03123029	Venetoclax
NCT04029688	Venetoclax
NCT04000698	Venetoclax
NCT00501826	Venetoclax
NCT06742463	Venetoclax
NCT06317662	Venetoclax
NCT06742515	Venetoclax
NCT05809167	Venetoclax
NCT06390319	Venetoclax
NCT06686108	Venetoclax
NCT05292664	Venetoclax
NCT06361329	Venetoclax
NCT06131801	Venetoclax
NCT05576532	Venetoclax
NCT03181126	Navitoclax
NCT05192889	Navitoclax
NCT05740449	Navitoclax
NCT03705507	Selumetinib
NCT05658640	Trametinib
NCT02551718	Trametinib
NCT04996160	Palbociclib
NCT03132454	Palbociclib
NCT03515200	Palbociclib
NCT03792256	Palbociclib
NCT02813135	Ribociclib
NCT03740334	Ribociclib
NCT03740334	Everolimus
NCT03328104	Everolimus
NCT01523977	Everolimus
NCT00968253	Everolimus
NCT02551718	Everolimus
NCT00081874	Everolimus
NCT00795886	Sirolimus
NCT00874562	Sirolimus
NCT00957320	Sirolimus
NCT01658007	Sirolimus
NCT01523977	Sirolimus
NCT00068302	Sirolimus
NCT00382109	Sirolimus
NCT00406393	Sirolimus
NCT01614197	Sirolimus
NCT00968253	Sirolimus
NCT03970096	Sirolimus
NCT03740334	Sirolimus
NCT01403415	Sirolimus
NCT03328104	Sirolimus
NCT04888741	Sirolimus
NCT01162551	Sirolimus
NCT02793544	Sirolimus
NCT01188798	Sirolimus
NCT02551718	Sirolimus
NCT00002790	Sirolimus
NCT00089037	Sirolimus
NCT02728700	Sirolimus
NCT01231412	Sirolimus
NCT01251575	Sirolimus
NCT02790515	Sirolimus
NCT02722668	Sirolimus
NCT00105001	Sirolimus
NCT05805605	Sirolimus
NCT00544466	Sirolimus
NCT02061800	Sirolimus
NCT00081874	Sirolimus
NCT00589563	Sirolimus
NCT00544115	Sirolimus
NCT01403415	Temsirolimus
NCT01614197	Temsirolimus
NCT00795886	Temsirolimus
NCT00874562	Temsirolimus
NCT01523977	Temsirolimus
NCT01658007	Temsirolimus
NCT00968253	Temsirolimus
NCT00382109	Temsirolimus
NCT03740334	Temsirolimus
NCT03328104	Temsirolimus
NCT02551718	Temsirolimus
NCT00406393	Temsirolimus
NCT02793544	Temsirolimus
NCT00068302	Temsirolimus
NCT03970096	Temsirolimus
NCT02728700	Temsirolimus
NCT02790515	Temsirolimus
NCT01162551	Temsirolimus
NCT01251575	Temsirolimus
NCT01231412	Temsirolimus
NCT00002790	Temsirolimus
NCT02722668	Temsirolimus
NCT00081874	Temsirolimus
NCT00105001	Temsirolimus
NCT00217412	Vorinostat
NCT00882206	Vorinostat
NCT01483690	Vorinostat
NCT02553460	Vorinostat
NCT05848687	Vorinostat
NCT03117751	Vorinostat
NCT02419755	Vorinostat
NCT02083250	Vorinostat
NCT00994500	Vorinostat
NCT01312818	Vorinostat
NCT01861002	Azacitidine
NCT02828358	Azacitidine
NCT07012447	Azacitidine
NCT06686108	Azacitidine
NCT02458235	Azacitidine
NCT00042796	Azacitidine
NCT05809167	Azacitidine
NCT02551718	Azacitidine
NCT05292664	Azacitidine
NCT03236857	Azacitidine
NCT05476770	Azacitidine
NCT05149378	Azacitidine
NCT05376111	Azacitidine
NCT00349596	Decitabine
NCT02264873	Decitabine
NCT03132454	Decitabine
NCT05740449	Decitabine
NCT06561074	Decitabine
NCT01483690	Decitabine
NCT00042796	Decitabine
NCT00882206	Decitabine
NCT04446130	Decitabine
NCT06438796	Decitabine
NCT06686108	Decitabine
NCT02551718	Decitabine
NCT03236857	Decitabine
NCT00002832	Decitabine
NCT03558412	Decitabine
NCT00866281	Midostaurin
NCT00557193	Lestaurtinib
NCT04065399	Revumenib
NCT05326516	Revumenib
NCT06575296	Revumenib
NCT05761171	Revumenib
NCT05848687	Ziftomenib
NCT06376162	Ziftomenib
NCT06397027	Ziftomenib
NCT04811560	Bleximenib
NCT05453903	Bleximenib

## Sheet: Total trials without duplicates
ID
NCT00002514
NCT00002790
NCT00002832
NCT00004932
NCT00022737
NCT00025415
NCT00036738
NCT00038610
NCT00039377
NCT00042796
NCT00049569
NCT00061945
NCT00068302
NCT00077467
NCT00081874
NCT00089037
NCT00103701
NCT00105001
NCT00130195
NCT00137111
NCT00154349
NCT00167180
NCT00217412
NCT00244829
NCT00287105
NCT00306202
NCT00316953
NCT00348985
NCT00349596
NCT00382109
NCT00388895
NCT00406393
NCT00440726
NCT00458848
NCT00501826
NCT00544115
NCT00544466
NCT00549848
NCT00557193
NCT00589563
NCT00618501
NCT00702403
NCT00720109
NCT00795886
NCT00844298
NCT00852709
NCT00866281
NCT00873093
NCT00874562
NCT00882206
NCT00957320
NCT00968253
NCT00990249
NCT00994500
NCT01004497
NCT01066468
NCT01077544
NCT01162551
NCT01164163
NCT01188798
NCT01222013
NCT01231412
NCT01251575
NCT01251965
NCT01312818
NCT01403415
NCT01429610
NCT01460160
NCT01483690
NCT01491763
NCT01523977
NCT01614197
NCT01658007
NCT01735955
NCT01861002
NCT01883219
NCT02061800
NCT02083250
NCT02112916
NCT02264873
NCT02303821
NCT02419755
NCT02420717
NCT02458235
NCT02518750
NCT02535806
NCT02551718
NCT02553460
NCT02722668
NCT02723994
NCT02728700
NCT02790515
NCT02793544
NCT02813135
NCT02828358
NCT02883049
NCT02894645
NCT03007147
NCT03020030
NCT03117751
NCT03123029
NCT03132454
NCT03136146
NCT03181126
NCT03236857
NCT03328104
NCT03390387
NCT03515200
NCT03558412
NCT03564470
NCT03590171
NCT03592576
NCT03613428
NCT03624530
NCT03643276
NCT03705507
NCT03740334
NCT03792256
NCT03817320
NCT03844048
NCT03888534
NCT03934372
NCT03970096
NCT04000698
NCT04029688
NCT04065399
NCT04224571
NCT04307576
NCT04446130
NCT04501614
NCT04811560
NCT04888741
NCT04996160
NCT05075681
NCT05088226
NCT05149378
NCT05192889
NCT05215405
NCT05268003
NCT05292664
NCT05326516
NCT05376111
NCT05453903
NCT05464836
NCT05476770
NCT05495035
NCT05576532
NCT05594784
NCT05657652
NCT05658640
NCT05660473
NCT05663827
NCT05681260
NCT05740449
NCT05745714
NCT05751044
NCT05761171
NCT05805605
NCT05809167
NCT05848687
NCT06034561
NCT06124157
NCT06128070
NCT06131801
NCT06257394
NCT06317662
NCT06336395
NCT06361329
NCT06376162
NCT06390319
NCT06397027
NCT06438796
NCT06561074
NCT06575296
NCT06686108
NCT06742463
NCT06742515
NCT07012447

## Sheet: Eligible trials for review
Identification number	Status	Phase	Screening for review
NCT00004932	COMPLETED	PHASE1	Included	STI571 in Treating Patients With Recurrent Leukemia
NCT00022737	COMPLETED	PHASE3	Included	Combination Chemotherapy With or Without Peripheral Stem Cell Transplant in Treating Children With Acute Lymphoblastic Leukemia
NCT00042796	TERMINATED	PHASE1	Included	Decitabine in Treating Children With Relapsed or Refractory Acute Myeloid Leukemia or Acute Lymphoblastic Leukemia
NCT00068302	TERMINATED	PHASE1	Included	Sirolimus in Treating Young Patients With Relapsed or Refractory Acute Leukemia or Non-Hodgkin's Lymphoma
NCT00077467	COMPLETED	PHASE1	Included	Bortezomib in Treating Young Patients With Refractory or Recurrent Leukemia
NCT00137111	COMPLETED	PHASE3	Included	Therapy for Newly Diagnosed Patients With Acute Lymphoblastic Leukemia
NCT00217412	COMPLETED	PHASE1	Included	Vorinostat With or Without Isotretinoin in Treating Young Patients With Recurrent or Refractory Solid Tumors, Lymphoma, or Leukemia
NCT00287105	COMPLETED	PHASE2	Included	Safety and Efficacy of Imatinib Added to Chemotherapy in Treatment of Ph+ Acute Lymphoblastic Leukemia in Children (EsPhALL 2004 + EsPhALL 2010)
NCT00306202	COMPLETED	PHASE 1	Included	Study of Dasatinib in Children and Adolescents With Relapsed or Refractory Leukemia (Zwann)
NCT00316953	COMPLETED	PHASE 1	Included	Dasatinib in Treating Young Patients With Recurrent or Refractory Solid Tumors or Philadelphia Chromosome-Positive Acute Lymphoblastic Leukemia or Chronic Myelogenous Leukemia That Did Not Respond to Imatinib Mesylate
NCT00349596	COMPLETED	PHASE1	Included	A Study of Low-Dose Decitabine in Relapsed or Refractory Acute Lymphocytic Leukemia (ALL)
NCT00440726	COMPLETED	PHASE1|PHASE2	Included	Bortezomib With Chemotherapy for Relapsed Pediatric Acute Lymphoblastic Leukemia (ALL)
NCT00549848	COMPLETED	PHASE3	Included	Total Therapy Study XVI for Newly Diagnosed Patients With Acute Lymphoblastic Leukemia (St. Jude)
NCT00557193	COMPLETED	PHASE3	Included	Combination Chemotherapy With or Without Lestaurtinib in Treating Younger Patients With Newly Diagnosed Acute Lymphoblastic Leukemia
NCT00720109	COMPLETED	PHASE2|PHASE3	Included	Dasatinib and Combination Chemotherapy in Treating Young Patients With Newly Diagnosed Acute Lymphoblastic Leukemia (ALL0622, Slayton)
NCT00866281	TERMINATED	PHASE1|PHASE2	Included	A Study of the Safety and Preliminary Efficacy of Oral Midostaurin (PKC412) in Relapsed or Refractory Pediatric Leukemia
NCT00873093	COMPLETED	PHASE2	Included	Bortezomib and Combination Chemotherapy in Treating Young Patients With Relapsed Acute Lymphoblastic Leukemia or Lymphoblastic Lymphoma
NCT00874562	COMPLETED	PHASE1	Included	Rapamycin in Relapsed Acute Lymphoblastic Leukemia
NCT00882206	TERMINATED	PHASE2	Included	Pre-reinductive Decitabine and Vorinostat in Relapsed Lymphoblastic Lymphoma or Acute Lymphoblastic Leukemia
NCT01077544	COMPLETED	PHASE 1	Included	A Pharmacokinetic (PK) Study of Nilotinib in Pediatric Patients With Philadelphia Chromosome-positive (Ph+) Chronic Myelogenous Leukemia (CML) or Acute Lymphoblastic Leukemia (ALL)
NCT01162551	COMPLETED	PHASE2	Included	Trial of Sirolimus and Methotrexate in Relapsed/Refractory Lymphoblastic Leukemia and Lymphoma
NCT01164163	COMPLETED	PHASE1	Included	INCB18424 in Treating Young Patients With Relapsed or Refractory Solid Tumor, Leukemia, or Myeloproliferative Disease
NCT01403415	COMPLETED	PHASE1	Included	Temsirolimus, Dexamethasone, Mitoxantrone Hydrochloride, Vincristine Sulfate, and Pegaspargase in Treating Young Patients With Relapsed Acute Lymphoblastic Leukemia or Non-Hodgkin Lymphoma
NCT01406756	ACTIVE, NOT RECRUITING	PHASE3	Included	Combination Chemotherapy in Treating Young Patients With Newly Diagnosed High-Risk B Acute Lymphoblastic Leukemia and Ph-Like TKI Sensitive Mutations (AAAL1131)
NCT01460160	COMPLETED	PHASE 2	Included	Pediatric Philadelphia Positive Acute Lymphoblastic Leukemia (CA180-372/COG AALL1122)
NCT01483690	TERMINATED	PHASE1|PHASE2	Included	A Pilot Study of Decitabine and Vorinostat With Chemotherapy for Relapsed ALL
NCT01523977	COMPLETED	PHASE1	Included	Everolimus With Multiagent Re-Induction Chemotherapy in Pediatric Patients With ALL
NCT01614197	COMPLETED	PHASE1	included	A Trial of Temsirolimus With Etoposide and Cyclophosphamide in Children With Relapsed Acute Lymphoblastic Leukemia and Non-Hodgkins Lymphoma
NCT01658007	TERMINATED	EARLY_PHASE1	Included	Pilot Study Of Sirolimus Plus Multiagent Chemotherapy For Relapsed/Refractory Acute Lymphoblastic Leukemia/Lymphoma
NCT01861002	COMPLETED	PHASE1	Included	A Phase I Study of 5-Azacytidine in Combination With Chemotherapy for Children With Relapsed or Refractory ALL or AML
NCT02112916	ACTIVE_NOT_RECRUITING	PHASE3	Included	Combination Chemotherapy With or Without Bortezomib in Treating Younger Patients With Newly Diagnosed T-Cell Acute Lymphoblastic Leukemia or Stage II-IV T-Cell Lymphoblastic Lymphoma
NCT02303821	COMPLETED	PHASE1|PHASE2	Included	Study of Carfilzomib in Combination With Induction Chemotherapy in Children With Relapsed or Refractory Acute Lymphoblastic Leukemia
NCT02553460	ACTIVE_NOT_RECRUITING	PHASE1|PHASE2	Included	Total Therapy for Infants With Acute Lymphoblastic Leukemia (ALL) I
NCT02723994	ACTIVE_NOT_RECRUITING	PHASE2	Included	A Phase 2 Study of Ruxolitinib With Chemotherapy in Children With Acute Lymphoblastic Leukemia
NCT02813135	RECRUITING	PHASE1/PHASE2	Included	European Proof-of-Concept Therapeutic Stratification Trial of Molecular Anomalies in Relapsed or Refractory Tumors (ESMART)
NCT02828358	COMPLETED	PHASE2	Included	Azacitidine and Combination Chemotherapy in Treating Infants With Acute Lymphoblastic Leukemia and KMT2A Gene Rearrangement
NCT03007147	RECRUITING	PHASE3	Included	Imatinib Mesylate and Combination Chemotherapy in Treating Patients With Newly Diagnosed Philadelphia Chromosome Positive Acute Lymphoblastic Leukemia (EsPhALL 2017)
NCT03020030	ACTIVE, NOT RECRUITING	PHASE 3	Included	Treatment of Newly Diagnosed Acute Lymphoblastic Leukemia in Children and Adolescents (DFCI ALL Consortium Protocol 16-001)
NCT03117751	ACTIVE_NOT_RECRUITING	PHASE2|PHASE3	Included	Total Therapy XVII for Newly Diagnosed Patients With Acute Lymphoblastic Leukemia and Lymphoma
NCT03181126	COMPLETED	PHASE1	Included	A Study of Venetoclax in Combination With Navitoclax and Chemotherapy in Subjects With Relapsed/Refractory Acute Lymphoblastic Leukemia or Relapsed/Refractory Lymphoblastic Lymphoma
NCT03236857	COMPLETED	PHASE1	Included	A Study of the Safety and Pharmacokinetics of Venetoclax in Pediatric and Young Adult Patients With Relapsed or Refractory Malignancies
NCT03328104	COMPLETED	PHASE1	Included	Everolimus in Combination With Nelarabine, Cyclophosphamide and Etoposide in Lymphoblastic Leukemia/Lymphoma
NCT03515200	TERMINATED	PHASE0	Included	Treatment With Combination Chemotherapy for Relapsed or Refractory Acute Lymphoblastic Leukemia
NCT03590171	RECRUITING	PHASE2	Included	International Study for Treatment of High Risk Childhood Relapsed ALL 2010
NCT03643276	ACTIVE_NOT_RECRUITING	PHASE3	Included	Treatment Protocol for Children and Adolescents With Acute Lymphoblastic Leukemia - AIEOP-BFM ALL 2017
NCT03705507	TERMINATED	PHASE1|PHASE3	Included	International Trial of Selumetinib in Combination With Dexamethasone for the Treatment of Acute Lymphoblastic Leukaemia
NCT03740334	ACTIVE_NOT_RECRUITING	PHASE1	Included	Ribociclib in Combination With Everolimus and Dexamethasone in Relapsed ALL
NCT03792256	ACTIVE_NOT_RECRUITING	PHASE1	Included	Palbociclib in Combination With Chemotherapy in Treating Children With Relapsed Acute Lymphoblastic Leukemia (ALL) or Lymphoblastic Lymphoma (LL)
NCT03817320	ACTIVE_NOT_RECRUITING	PHASE1|PHASE2	Included	PO Ixazomib in Combination With Chemotherapy for Childhood Relapsed or Refractory Acute Lymphoblastic Leukemia and Lymphoblastic Lymphoma
NCT03934372	RECRUITING	PHASE1|PHASE2	Included	Safety and Efficacy of Ponatinib for Treatment of Pediatric Recurrent or Refractory Leukemias, Lymphomas or Solid Tumors
NCT04065399	RECRUITING	PHASE1|PHASE2	Included	A Study of Revumenib in R/R Leukemias Including Those With an MLL/KMT2A Gene Rearrangement or NPM1 Mutation
NCT04224571	COMPLETED	PHASE2	Included	CCCG Relapsed Acute Lymphoblastic Leukemia 2017 Study in Children
NCT04307576	RECRUITING	PHASE3	Included	A Treatment Study Protocol for Participants 0-45 Years With Acute Lymphoblastic Leukaemia (ALLtogether)
NCT04501614	COMPLETED	PHASE1|PHASE2	Included	A Study of Ponatinib With Chemotherapy in Children, Teenagers, and Adults With Philadelphia Chromosome-Positive Acute Lymphoblastic Leukemia
NCT04996160	RECRUITING	PHASE2	Included	Palbociclib in Combination With Chemotherapy in Pediatric Patients With Relapsed or Refractory Acute Lymphoblastic Leukemia (RELPALL2)
NCT05192889	ACTIVE_NOT_RECRUITING	PHASE1|PHASE2	Included	Trial Treating Relapsed Acute Lymphoblastic Leukemia With Venetoclax and Navitoclax
NCT05268003	ACTIVE_NOT_RECRUITING	PHASE2	Included	A Phase II Study of the Combination of Ponatinib With Mini-hyper CVD Chemotherapy and Venetoclax in Patients With Relapsed or Refractory T-cell Acute Lymphoblastic
NCT05292664	RECRUITING	PHASE1	included	Venetoclax Basket Trial for High Risk Hematologic Malignancies
NCT05326516	COMPLETED	PHASE1	Included	A Study of Revumenib in Combination With Chemotherapy in Participants With R/R Acute Leukemia
NCT05495035	RECRUITING	PHASE 1	Included	Study for Safety and Efficacy of Olverembatinib Combined With APG-2575 in Children With Relapsed/Refractory Ph + ALL
NCT05658640	RECRUITING	PHASE1|PHASE2	Included	HEM ISMART-D: Trametinib + Dexamethasone + Chemotherapy in Children with Relapsed or Refractory Hematological Malignancies
NCT05681260	RECRUITING	PHASE3	Included	Capizzi Escalating Methotrexate Versus High Dose Methotrexate in Children With Newly Diagnosed T-cell Lymphoblastic Lymphoma (T-LBL)
NCT05745714	NOT_YET_RECRUITING	PHASE1|PHASE3	Included	HEM-iSMART-C: Ruxolitinib + Venetoclax + Dexamethasone + Cyclophosphamide and Cytarabine in Pediatric Patients With Relapsed or Refractory Hematological Malignancies
NCT05751044	NOT_YET_RECRUITING	PHASE1|PHASE2	Included	HEM-iSMART-B: Dasatinib + Venetoclax + Dexamethasone + Cyclophosphamide and Cytarabine in Pediatric Patients With Relapsed or Refractory Hematological Malignancies
NCT05761171	RECRUITING	PHASE1	Included	A Study of Revumenib in Combination With Chemotherapy for Patients Diagnosed With Relapsed or Refractory Leukemia
NCT05848687	RECRUITING	PHASE1|PHASE2	Included	TINI 2: Total Therapy for Infants With Acute Lymphoblastic Leukemia II
NCT06124157	NOT YET RECRUITING	PHASE 3	Included	A Study Comparing the Combination of Dasatinib and Chemotherapy Treatment With or Without Blinatumomab for Children, Adolescents, and Young Adults With Philadelphia Chromosome Positive (Ph+) or Philadelphia Chromosome-Like (Ph-Like) ABL-Class B-Cell Acute Lymphoblastic Leukemia (B-ALL)
NCT06257394	NOT YET RECRUITING	PHASE2	Included	Treatment of Pediatric Very High-risk Acute Lymphoblastic Leukemia in Korea
NCT06317662	NOT_YET_RECRUITING	PHASE2	Included	Testing the Addition of the Anti-cancer Drug Venetoclax and/or the Anti-cancer Immunotherapy Blinatumomab to the Usual Chemotherapy Treatment for Infants With Newly Diagnosed KMT2A-rearranged or KMT2A-non-rearranged Leukemia
NCT06336395	RECRUITING	PHASE 2	Included	Ma-Spore ALL 2020 Study (Singapore)
NCT06376162	RECRUITING	PHASE1	Included	Ziftomenib in Combination With Chemotherapy for Children With Relapsed/Refractory Acute Leukemia
NCT06390319	NOT_YET_RECRUITING	PHASE2	Included	Adding Dasatinib Or Venetoclax To Improve Responses In Children With Newly Diagnosed T-Cell Acute Lymphoblastic Leukemia (ALL) Or Lymphoma (T-LLY) Or Mixed Phenotype Acute Leukemia (MPAL)
NCT06397027	RECRUITING	PHASE1	Included	A Phase I Study Investigating the Combination of the Ziftomenib, Venetoclax and Azacitidine in Pediatric Relapsed and Refractory Acute Leukemias
NCT06561074	NOT_YET_RECRUITING	PHASE2	Included	A Phase 2 Study to Evaluate Efficacy of Calaspargase Pegol-mknl and Decitabine Combined With Venetoclax in Pediatric, Adolescent, and Young Adult Patients With Relapsed/Refractory T-cell Acute Lymphoblastic Leukemia (T-ALL) and T- Cell Lymphoblastic Lymphoma (T-LLy)
NCT06575296	RECRUITING	PHASE2	Included	Revumenib for the Treatment of Acute Leukemia in Patients Post-Allogeneic Stem Cell Transplant
NCT04811560	RECRUITING	PHASE1/PHASE2	Included	A Phase 1/​2 Study of Bleximenib in Participants With Acute Leukemia (cAMeLot-1) (cAMeLot-1)
Clinical trials identified by cross-reference
ChiCTR-IPR-14005706	COMPLETED	PHASE 2	Included
NTR1881	COMPLETED	Phase 2	Included

## Sheet: Excluded trials
Clinical trial. Gov ID
NCT00002514	COMPLETED	PHASE3	Excluded	Wrong intervention	Stem Cell Transplantation Compared With Standard Chemotherapy in Treating Patients With Acute Lymphoblastic Leukemia in First Remission
NCT00002790	WITHDRAWN	PHASE1|PHASE2	Excluded	Withdrawn	Prevention of Graft-Versus-Host Disease in Patients With Hematologic Malignancies Who Are Receiving a Bone Marrow Transplant
NCT00002832	COMPLETED	PHASE1|PHASE2	Excluded	Wrong population	Decitabine and Peripheral Stem Cell Transplantation in Treating Patients Who Have Relapsed Following Bone Marrow Transplantation for Leukemia, Myelodysplastic Syndrome, or Chronic Myelogenous Leukemia
NCT00025415	COMPLETED	PHASE1	Excluded	Wrong population	Imatinib Mesylate in Treating Patients With Advanced Cancer and Liver Dysfunction
NCT00036738	COMPLETED	PHASE2	Excluded	Wrong intervention	Fludarabine Phosphate and Total-Body Irradiation Followed by Donor Peripheral Blood Stem Cell Transplant in Treating Patients With Acute Lymphoblastic Leukemia or Chronic Myelogenous Leukemia That Has Responded to Treatment With Imatinib Mesylate, Dasatinib, or Nilotinib
NCT00038610	COMPLETED	PHASE2	Excluded	Wrong population	Study of Hyper-CVAD Plus Imatinib Mesylate for Philadelphia-Positive Acute Lymphocytic Leukemia
NCT00039377	COMPLETED	PHASE2	Excluded	Wrong population	Chemotherapy, Imatinib Mesylate, and Peripheral Stem Cell Transplantation in Treating Patients With Newly Diagnosed Acute Lymphoblastic Leukemia
NCT00049569	COMPLETED	NA	Excluded	Wrong intervention	Combination Chemotherapy and Imatinib Mesylate in Treating Children With Relapsed Acute Lymphoblastic Leukemia
NCT00061945	COMPLETED	PHASE1|PHASE2	Excluded	Wrong intervention	Alemtuzumab and Combination Chemotherapy in Treating Patients With Untreated Acute Lymphoblastic Leukemia
NCT00081874	COMPLETED	PHASE1|PHASE2	Excluded	Wrong population	RAD001 in Relapsed or Refractory AML, ALL, CML in Blastic-Phase, Agnogenic Myeloid Metaplasia, CLL, T-Cell Leukemia, or Mantle Cell Lymphoma
NCT00089037	COMPLETED	PHASE1|PHASE2	Excluded	Wrong intervention	Sirolimus, Tacrolimus, and Methotrexate in Preventing Acute Graft-Versus-Host Disease in Patients With Hematologic Cancer Who Are Undergoing Donor Stem Cell Transplantation
NCT00103701	COMPLETED	PHASE 1	Excluded	Wrong population	BMS-354825 in Patients With Chronic Accelerated, or Blast Phase Chronic Myelogenous Leukemia or Philadelphia Positive Acute Lymphoblastic Leukemia
NCT00105001	COMPLETED	PHASE2	Excluded	Wrong intervention	Tacrolimus and Mycophenolate Mofetil With or Without Sirolimus in Preventing Acute Graft-Versus-Host Disease in Patients Who Are Undergoing Donor Stem Cell Transplant for Hematologic Cancer
NCT00130195	COMPLETED	PHASE2	Excluded	Wrong population	Study of Imatinib-Combined Chemotherapy for BCR-ABL-Positive Acute Lymphoblastic Leukemia (ALL) (JAPAN)
NCT00154349	COMPLETED	PHASE2	Excluded	Wrong population	Efficacy Study of Imatinib Mesylate to Treat Philadelphia-Positive Acute Lymphocytic Leukemia
NCT00167180	TERMINATED	PHASE2	Excluded	Wrong intervention	Post Transplant Donor Lymphocyte Infusion
NCT00244829	COMPLETED	PHASE1|PHASE2	Excluded	Wrong population	Imatinib Mesylate After a Donor Stem Cell Transplant in Treating Patients With Philadelphia Chromosome-Positive Leukemia
NCT00348985	COMPLETED	PHASE1	Excluded	Wrong population	PXD101 and Bortezomib in Treating Patients With Advanced Solid Tumors or Lymphomas
NCT00382109	COMPLETED	PHASE3	Excluded	Wrong intervention	Tacrolimus and Methotrexate With or Without Sirolimus in Preventing Graft-Versus-Host Disease in Young Patients Undergoing Donor Stem Cell Transplant for Acute Lymphoblastic Leukemia in Complete Remission
NCT00388895	COMPLETED	PHASE2	Excluded	Wrong population	Glivec in Ph Positive Lymphoblastic Leukemia
NCT00406393	COMPLETED	PHASE3	Excluded	Wrong intervention	Sirolimus/Tacrolimus Versus Tacrolimus/Methotrexate for Preventing Graft-Versus-Host Disease (GVHD) (BMT CTN 0402)
NCT00458848	COMPLETED	PHASE2	Excluded	Wrong population	Chemotherapy With or Without Imatinib and/or Peripheral Stem Cell Transplant in Acute Lymphoblastic Leukemia
NCT00501826	RECRUITING	PHASE3	Excluded	Wrong population	Combination Chemotherapy and Nelarabine in Treating Patients With T-cell Acute Lymphoblastic Leukemia or Lymphoblastic Lymphoma
NCT00544115	ACTIVE_NOT_RECRUITING	PHASE2	Excluded	Wrong intervention	Donor Peripheral Stem Cell Transplant in Treating Patients With Advanced Hematologic Cancer or Other Disorders
NCT00544466	ACTIVE_NOT_RECRUITING	PHASE1|PHASE2	Excluded	Wrong intervention	Helical Tomotherapy, Fludarabine Phosphate, and Melphalan Followed By Allo-HSCT in Hematological Malignancies
NCT00589563	COMPLETED	PHASE2	Excluded	Wrong intervention	Sirolimus, Tacrolimus, and Antithymocyte Globulin in Preventing Graft-Versus-Host Disease in Patients Undergoing a Donor Stem Cell Transplant For Hematological Cancer
NCT00618501	COMPLETED	PHASE2	Excluded	Wrong population	Imatinib Mesylate and Combination Chemotherapy With or Without a Donor Stem Cell Transplant in Treating Patients With Newly Diagnosed Acute Lymphoblastic Leukemia
NCT00702403	COMPLETED	PHASE1|PHASE2	Excluded	Wrong population	Nilotinib and Imatinib Mesylate After Donor Stem Cell Transplant in Treating Patients With ALL or CML
NCT00795886	COMPLETED	PHASE2	Excluded	Wrong intervention	Rapamycin for Immunosuppression and B Cell Modulation Post Stem Cell Transplant for Acute Lymphoblastic Leukemia (ALL)
NCT00844298	COMPLETED	PHASE1|PHASE2	Excluded	Wrong population	Nilotinib and Combination Chemotherapy in Treating Patients With Newly Diagnosed Acute Lymphoblastic Leukemia
NCT00852709	TERMINATED	PHASE1	Excluded	Wrong intervention	Phase I Dose-Escalation Trial of Clofarabine Followed by Escalating Doses of Fractionated Cyclophosphamide in Children With Relapsed or Refractory Acute Leukemias
NCT00957320	WITHDRAWN	PHASE1	Excluded	Withdrawn	Study of Sirolimus With PEG-Asparaginase in Acute Lymphoblastic Leukemia (ALL)
NCT00968253	COMPLETED	PHASE1|PHASE2	Excluded	Wrong population	RAD001 Study in Treatment of Relapsed or Refractory Acute Lymphocytic Leukemia
NCT00990249	COMPLETED	PHASE2	Excluded	Wrong intervention	Busulfan Plus Clofarabine Followed by Allogeneic Hematopoietic Stem Cell Transplantation
NCT00994500	COMPLETED	PHASE1	Excluded	Wrong population	Vorinostat and Bortezomib in Treating Young Patients With Refractory or Recurrent Solid Tumors, Including Central Nervous System Tumors and Lymphoma
NCT01004497	COMPLETED	PHASE 2	Exlcuded	Wrong population	First-line Dasatinib Plus Conventional Chemotherapy in Adults With Newly Diagnosed Ph-Positive ALL
NCT01066468	TERMINATED	PHASE1	Excluded	Terminated (slow accrual)	Glivec/Gleevec Pediatric (Age 1 to Less Than 4) PK Study in CML, Ph+ ALL Patients and Other Glivec/GleevecÂ® Indicated Hematological Disorders.
NCT01188798	COMPLETED	PHASE3	Excluded	Wrong intervention	Methotrexate or Pentostatin for Graft-versus-host Disease Prophylaxis in Risk-adapted Allogeneic Bone Marrow Transplantation for Hematologic Malignancies
NCT01222013	SUSPENDED	PHASE2	Excluded	Suspended before recruitment	Study for Safety and Efficacy Evaluation of Imatinib Mesylate in Children With Acute Lymphoblastic Leukemia (ALL) Philadelphia Chromosome-positive (Ph+)
NCT01231412	COMPLETED	PHASE3	Excluded	Wrong intervention	Graft-Versus-Host Disease Prophylaxis in Treating Patients With Hematologic Malignancies Undergoing Unrelated Donor Peripheral Blood Stem Cell Transplant
NCT01251575	COMPLETED	PHASE2	Excluded	Wrong intervention	Sirolimus, Cyclosporine, and Mycophenolate Mofetil in Preventing Graft-versus-Host Disease in Treating Patients With Blood Cancer Undergoing Donor Peripheral Blood Stem Cell Transplant
NCT01251965	TERMINATED	PHASE1|PHASE2	Excluded	Wrong population	Phase l/II Study of Ruxolitinib for Acute Leukemia
NCT01312818	TERMINATED	PHASE2	Excluded	Terminated (slow accrual)	Bortezomib, Vorinostat and Dexamethasone for Relapsed/Refractory Acute Lymphoblastic Leukemia (ALL)
NCT01429610	UNKNOWN	PHASE2	Excluded	Unknown status	Rituximab+mVPDL for CD20(+) Adult Acute Lymphoblastic Leukemia
NCT01491763	UNKNOWN	PHASE4	Excluded	Unknown status	Chemotherapy and Imatinib in Young Adults With Acute Lymphoblastic Leukemia Ph (BCR-ABL) POSITIVE
NCT01735955	COMPLETED	NA	Excluded	Wrong population	Study to Allow Access to Nilotinib for Patients Who Are on Nilotinib Treatment in a Novartis-sponsored Study
NCT01883219	UNKNOWN	PHASE2	Excluded	Wrong population	TKI Therapy Based on Molecular Monitoring in Allogeneic-HSCT Recipients With Philadelphia Chromosome-positive Acute Lymphoblastic Leukemia
NCT02061800	ACTIVE_NOT_RECRUITING	PHASE1|PHASE2	Excluded	Wrong intervention	CD34+ (Malignant) Stem Cell Selection for Patients Receiving Allogenic Stem Cell Transplant
NCT02083250	COMPLETED	PHASE1	Excluded	Wrong intervention	Fludarabine Phosphate, Clofarabine, and Busulfan With Vorinostat in Treating Patients With Acute Leukemia in Remission or Relapse Undergoing Donor Stem Cell Transplant
NCT02264873	COMPLETED	PHASE1	Excluded	Wrong population	Phase I, Dose Escalation Study of Decitabine
NCT02419755	TERMINATED	PHASE2	Excluded	Terminated (Acccrual goals no longer feasible))	Bortezomib and Vorinostat in Younger Patients With Refractory or Relapsed MLL Rearranged Hematologic Malignancies
NCT02420717	COMPLETED	PHASE2	Excluded	Wrong population	Ruxolitinib Phosphate or Dasatinib With Chemotherapy in Treating Patients With Relapsed or Refractory Philadelphia Chromosome-Like Acute Lymphoblastic Leukemia
NCT02458235	COMPLETED	PHASE2	Excluded	Wrong intervention	Donor Lymphocyte Infusion With Azacitidine to Prevent Hematologic Malignancy Relapse After Stem Cell Transplantation
NCT02518750	TERMINATED	PHASE2	Excluded	Terminated (slow accrual)	Re-Induction Therapy for Relapsed Pediatric T-Cell Acute Lymphoblastic Leukemia or Lymphoma
NCT02535806	TERMINATED	PHASE2	Excluded	Terminated (Funding sources discontinued)	Four Drug Reinduction With Bortezomib for Relapsed or Refractory ALL or LL in Children and Young Adults
NCT02551718	COMPLETED	NA	Excluded	Wrong intervention	High Throughput Drug Sensitivity Assay and Genomics- Guided Treatment of Patients With Relapsed or Refractory Acute Leukemia
NCT02722668	ACTIVE_NOT_RECRUITING	PHASE2	Excluded	Wrong intervention	UCB Transplant for Hematological Diseases Using a Non Myeloablative Prep
NCT02728700	TERMINATED	PHASE1	Excluded	Wrong intervention	Sirolimus and Mycophenolate Mofetil in Preventing GVHD in Patients With Hematologic Malignancies Undergoing HSCT
NCT02790515	ACTIVE_NOT_RECRUITING	PHASE2	Excluded	Wrong intervention	Provision of TCRÎ³Î´ T Cells and Memory T Cells Plus Selected Use of Blinatumomab in NaÃ¯ve T-cell Depleted Haploidentical Donor Hematopoietic Cell Transplantation for Hematologic Malignancies Relapsed or Refractory Despite Prior Transplantation
NCT02793544	COMPLETED	PHASE2	Excluded	Wrong intervention	HLA-Mismatched Unrelated Donor Bone Marrow Transplantation With Post-Transplantation Cyclophosphamide
NCT02894645	UNKNOWN	PHASE4	Excluded	Unknown status	Malaysia-Singapore Acute Lymphoblastic Leukemia 2010 Study
NCT03123029	AVAILABLE	NA	Excluded	Wrong intervention	Expanded Access to Venetoclax
NCT03132454	ACTIVE_NOT_RECRUITING	PHASE1	Excluded	Wrong population	Palbociclib and Sorafenib, Decitabine, or Dexamethasone in Treating Patients with Recurrent or Refractory Leukemia
NCT03136146	RECRUITING	PHASE2	Excluded	Wrong population	Combination Chemotherapy in Treating Patients With Relapsed or Refractory Acute Lymphoblastic Leukemia, Lymphoblastic Lymphoma, Burkitt Lymphoma/Leukemia, or Double-Hit Lymphoma/Leukemia
NCT03390387	RECRUITING	NA	Excluded	Not applicable	Childhood Acute Lymphoblastic Leukemia Treatment Protocol Moscow-Berlin 2015 (ALL-MB 2015)
NCT03558412	UNKNOWN	PHASE4	Excluded	Unknown status	A Clinical Trial of Decitabine in Relapsed or Refractory T-lymphoblastic Lymphoma
NCT03564470	COMPLETED	PHASE 2	Excluded	Wrong population	Precision Diagnosis Directing HDACi and TKI Target Therapy for Adult Ph-like ALL
NCT03592576	NO_LONGER_AVAILABLE	NA	Excluded	No longer available	Expanded Access to Navitoclax
NCT03613428	UNKNOWN	PHASE1|PHASE2	Excluded	Unknown status	Ruxolitinib Plus LVP in Patients With R/R ETP-ALL
NCT03624530	UNKNOWN	PHASE2|PHASE3	Excluded	Unknown status	Effect of Prophylactic TKI Therapy Post-transplants on Ph+ ALL Undergoing Allo-HSCT With MRD Positive Pre-transplants
NCT03844048	ACTIVE_NOT_RECRUITING	PHASE3	Excluded	Wrong population	An Extension Study of Venetoclax for Subjects Who Have Completed a Prior Venetoclax Clinical Trial
NCT03888534	WITHDRAWN	PHASE1	Excluded	Withdrawn	Intravenous Ixazomib in Pediatric Participants With Relapsed or Refractory Acute Lymphoblastic Leukemia (ALL) or Lymphoblastic Lymphoma (LLy)
NCT03970096	RECRUITING	PHASE2	Excluded	Wrong intervention	Graft Versus Host Disease-Reduction Strategies for Donor Blood Stem Cell Transplant Patients With Acute Leukemia or Myelodysplastic Syndrome (MDS)
NCT04000698	UNKNOWN	PHASE3	Excluded	Unknown status	Personalized Targeted Preparative Regimen Before T-depleted Allogeneic HSCT in Children With Chemoresistent Acute Leukemias
NCT04029688	TERMINATED	PHASE1|PHASE2	Excluded	Wrong population	A Study Evaluating the Safety, Tolerability, Pharmacokinetics and Preliminary Activity of Idasanutlin in Combination With Either Chemotherapy or Venetoclax in Treatment of Pediatric and Young Adult Participants With Relapsed/Refractory Acute Leukemias or Solid Tumors
NCT04446130	UNKNOWN	PHASE3	Excluded	Unknown status	Study of Decitabine Combined With HAAG Regimen in Newly Diagnosed ETP-ALL/LBL, T/M-MPAL and ALL/LBL With Myeloid or Stem Cell Markers Patients
NCT04888741	RECRUITING	PHASE2	Excluded	Wrong intervention	Methods of T Cell Depletion Trial (MoTD)
NCT05075681	RECRUITING	PHASE1|PHASE2	Included	Wrong population	Ruxolitinib and Chidamide for Acute T Cell Lymphoblast Leukemia/ Lymphoblastic Lymphoma
NCT05088226	UNKNOWN	PHASE2	Excluded	Unknown status	Ruxolitinib and Chidamide Intensified Bu/CY Conditioning Regimen
NCT05149378	RECRUITING	PHASE2	Excluded	Wrong population	Venetoclax Based Regimen for R/R T-ALL
NCT05215405	AVAILABLE	NA	Excluded	Wrong intervention	Expanded Access Program of Venetoclax and Navitoclax for Pediatric Patients With Relapsed or Refractory ALL or L
NCT05376111	RECRUITING	PHAS 2	Excluded	Wrong population	Study of Venetoclax Combined With Azacitidine Regimen in Newly Diagnosed T-ALL Patients
NCT05453903	RECRUITING	PHASE1	Excluded	Wrong population	A Study of Bleximenib in Combination With Acute Myeloid Leukemia (AML) Directed Therapie
NCT05464836	TERMINATED	PHASE2	Excluded	Wrong population	Phase II Study to Evaluate Safety and Efficacy of CB-103 With Venetoclax in Adolescent and Young Adult Patients With Relapsed/Refractory T-ALL or T-LBL
NCT05476770	RECRUITING	PHASE1	Excluded	Wrong population	Tagraxofusp in Pediatric Patients With Relapsed or Refractory CD123 Expressing Hematologic Malignancies
NCT05576532	RECRUITING	PHASE2	Excluded	Wrong population	Venetoclax Plus IM2 Regimen for Relapsed and Refractory T Lymphoblastic Lymphoma/Leukemia
NCT05594784	RECRUITING	PHASE2	Excluded	Wrong population	Olverembatinib Combined With Reduced-Intensity Chemotherapy and Venetoclax for de Novo Ph+ ALL
NCT05657652	RECRUITING	NA	Excluded	Wrong population	CAV Regimen for R/R Ph- B-ALL
NCT05660473	RECRUITING	PHASE2	Excluded	Wrong population	Pediatric-inspired Regimen Combined With Venetoclax for Adolescent and Adult Patients With de Novo Philadelphia Chromosome-Negative Acute Lymphoblastic Leukemia
NCT05663827	COMPLETED	PHASE3	Excluded	Wrong intervention	Ruxolitinib as add-on Therapy in Steroid-refractory Graft-vs-host Disease
NCT05740449	WITHDRAWN	PHASE1|PHASE2	Excluded	Withdrawn	HEM-iSMART-A:Decitabine / Venetoclax and Navitoclax in Pediatric Patients With Relapsed or Refractory Hematological Malignancies
NCT05805605	RECRUITING	PHASE2	Excluded	Wrong intervention	Allo HSCT Using RIC and PTCy for Hematological Diseases
NCT05809167	RECRUITING	PHASE1	Excluded	Wrong population	Venetoclax+Azacytidine+Modified BUCY Conditioning Regimen for Acute Lymphoblastic Leukemia Undergoing Allo-HSCT
NCT06034561	RECRUITING	PHASE2	Excluded	Wrong population	Bortezomib-based Regimen for Refractory or Relapsed Acute Lymphoblastic Leukemia
NCT06128070	RECRUITING	PHASE2	Excluded	Wrong intervention	Ruxolitinib With Tacrolimus and Methotrexate for the Prevention of Graft Versus Host Disease in Pediatric and Young Adult Patients Undergoing Allogeneic Hematopoietic Cell Transplant for Acute Myeloid Leukemia, Acute Lymphoblastic Leukemia, or Myelodysplastic Syndrome
NCT06131801	ACTIVE_NOT_RECRUITING	NA	Excluded	Wrong intervention	Pharmacokinetic Study of Venetoclax Tablets Crushed and Dissolved Into a Solution
NCT06361329	RECRUITING	PHASE3	Excluded	Wrong population	Comparing the Efficacy of VHAG and Traditional Chemotherapy Regimens in Newly Diagnosed ETP-ALL
NCT06438796	NOT_YET_RECRUITING	PHASE2	Excluded	Wrong intervention	Blinatumomab Maintenance After Allo-HSCT
NCT06686108	RECRUITING	PHASE2	Excluded	Wrong population	Demethylating Agents Combined with Venetoclax for High-risk T-Cell Lymphoma/leukemia Post-Transplant Relapse Prevention
NCT06742463	RECRUITING	PHASE2	Excluded	Wrong population	VHAG in Treating R/R T-ALL/LBL
NCT06742515	RECRUITING	PHASE2	Excluded	Wrong population	Blinatumomab Plus Reduced-dose Chemotherapy in Treating B-ALL
NCT07012447	RECRUITING	PHASE2	Excluded	Wrong population	Venetoclax + Azacytidine for Newly Diagnosed ETP-like ALL and T-ALL With Myeloid Mutations

## Sheet: BCR-ABL1-TKIs
Identification number	Status	Phase	Screening for review
IMATINIB
NCT00004932	COMPLETED	PHASE1	Eligible	STI571 in Treating Patients With Recurrent Leukemia
NCT00022737	COMPLETED	PHASE3	Eligible	Combination Chemotherapy With or Without Peripheral Stem Cell Transplant in Treating Children With Acute Lymphoblastic Leukemia
NCT00287105	COMPLETED	PHASE2	Eligible	Safety and Efficacy of Imatinib Added to Chemotherapy in Treatment of Ph+ Acute Lymphoblastic Leukemia in Children (EsPhALL 2004 + EsPhALL 2010)
NCT03007147	RECRUITING	PHASE3	Eligible	Imatinib Mesylate and Combination Chemotherapy in Treating Patients With Newly Diagnosed Philadelphia Chromosome Positive Acute Lymphoblastic Leukemia (EsPhALL 2017)
NCT04307576	RECRUITING	PHASE3	Eligible	A Treatment Study Protocol for Participants 0-45 Years With Acute Lymphoblastic Leukaemia (ALLtogether)
NCT00137111	COMPLETED	PHASE3	Eligible	Therapy for Newly Diagnosed Patients With Acute Lymphoblastic Leukemia
NCT00049569	COMPLETED	NA	Excluded	Combination Chemotherapy and Imatinib Mesylate in Treating Children With Relapsed Acute Lymphoblastic Leukemia
NCT00244829	COMPLETED	PHASE1|PHASE2	Excluded	Imatinib Mesylate After a Donor Stem Cell Transplant in Treating Patients With Philadelphia Chromosome-Positive Leukemia
NCT00702403	COMPLETED	PHASE1|PHASE2	Excluded	Nilotinib and Imatinib Mesylate After Donor Stem Cell Transplant in Treating Patients With ALL or CML
NCT01066468	TERMINATED	PHASE1	Excluded	Glivec/Gleevec Pediatric (Age 1 to Less Than 4) PK Study in CML, Ph+ ALL Patients and Other Glivec/GleevecÂ® Indicated Hematological Disorders.
NCT01312818	TERMINATED	PHASE2	Excluded	Bortezomib, Vorinostat and Dexamethasone for Relapsed/Refractory Acute Lymphoblastic Leukemia (ALL)
NCT02894645	UNKNOWN	PHASE4	Excluded	Malaysia-Singapore Acute Lymphoblastic Leukemia 2010 Study
NCT00882206	TERMINATED	PHASE2	Excluded	Pre-reinductive Decitabine and Vorinostat in Relapsed Lymphoblastic Lymphoma or Acute Lymphoblastic Leukemia
NCT01429610	UNKNOWN	PHASE2	Excluded	Rituximab+mVPDL for CD20(+) Adult Acute Lymphoblastic Leukemia
NCT00038610	COMPLETED	PHASE2	Excluded	Study of Hyper-CVAD Plus Imatinib Mesylate for Philadelphia-Positive Acute Lymphocytic Leukemia
NCT00618501	COMPLETED	PHASE2	Excluded	Imatinib Mesylate and Combination Chemotherapy With or Without a Donor Stem Cell Transplant in Treating Patients With Newly Diagnosed Acute Lymphoblastic Leukemia
NCT01222013	SUSPENDED	PHASE2	Excluded	Study for Safety and Efficacy Evaluation of Imatinib Mesylate in Children With Acute Lymphoblastic Leukemia (ALL) Philadelphia Chromosome-positive (Ph+)
NCT00039377	COMPLETED	PHASE2	Excluded	Chemotherapy, Imatinib Mesylate, and Peripheral Stem Cell Transplantation in Treating Patients With Newly Diagnosed Acute Lymphoblastic Leukemia
NCT01491763	UNKNOWN	PHASE4	Excluded	Chemotherapy and Imatinib in Young Adults With Acute Lymphoblastic Leukemia Ph (BCR-ABL) POSITIVE
NCT06124157	NOT_YET_RECRUITING	PHASE3	Excluded	A Study Comparing the Combination of Dasatinib and Chemotherapy Treatment With or Without Blinatumomab for Children, Adolescents, and Young Adults With Philadelphia Chromosome Positive (Ph+) or Philadelphia Chromosome-Like (Ph-Like) ABL-Class B-Cell Acute Lymphoblastic Leukemia (B-ALL)
NCT00130195	COMPLETED	PHASE2	Excluded	Study of Imatinib-Combined Chemotherapy for BCR-ABL-Positive Acute Lymphoblastic Leukemia (ALL) (JAPAN)
NCT00154349	COMPLETED	PHASE2	Excluded	Efficacy Study of Imatinib Mesylate to Treat Philadelphia-Positive Acute Lymphocytic Leukemia
NCT06336395	RECRUITING	PHASE2	Excluded	Ma-Spore ALL 2020 Study
NCT01077544	COMPLETED	PHASE1	Excluded	A Pharmacokinetic (PK) Study of Nilotinib in Pediatric Patients With Philadelphia Chromosome-positive (Ph+) Chronic Myelogenous Leukemia (CML) or Acute Lymphoblastic Leukemia (ALL)
NCT00458848	COMPLETED	PHASE2	Excluded	Chemotherapy With or Without Imatinib and/or Peripheral Stem Cell Transplant in Acute Lymphoblastic Leukemia
NCT00061945	COMPLETED	PHASE1|PHASE2	Excluded	Alemtuzumab and Combination Chemotherapy in Treating Patients With Untreated Acute Lymphoblastic Leukemia
NCT00388895	COMPLETED	PHASE2	Excluded	Glivec in Ph Positive Lymphoblastic Leukemia
NCT00002514	COMPLETED	PHASE3	Excluded	Stem Cell Transplantation Compared With Standard Chemotherapy in Treating Patients With Acute Lymphoblastic Leukemia in First Remission
NCT02551718	COMPLETED	NA	Excluded	High Throughput Drug Sensitivity Assay and Genomics- Guided Treatment of Patients With Relapsed or Refractory Acute Leukemia
NCT00036738	COMPLETED	PHASE2	Excluded	Fludarabine Phosphate and Total-Body Irradiation Followed by Donor Peripheral Blood Stem Cell Transplant in Treating Patients With Acute Lymphoblastic Leukemia or Chronic Myelogenous Leukemia That Has Responded to Treatment With Imatinib Mesylate, Dasatinib, or Nilotinib
NCT00990249	COMPLETED	PHASE2	Excluded	Busulfan Plus Clofarabine Followed by Allogeneic Hematopoietic Stem Cell Transplantation
NCT00025415	COMPLETED	PHASE1	Excluded	Imatinib Mesylate in Treating Patients With Advanced Cancer and Liver Dysfunction
NCT00316953	COMPLETED	PHASE1	Excluded	Dasatinib in Treating Young Patients With Recurrent or Refractory Solid Tumors or Philadelphia Chromosome-Positive Acute Lymphoblastic Leukemia or Chronic Myelogenous Leukemia That Did Not Respond to Imatinib Mesylate
NCT01883219	UNKNOWN	PHASE2	Excluded	TKI Therapy Based on Molecular Monitoring in Allogeneic-HSCT Recipients With Philadelphia Chromosome-positive Acute Lymphoblastic Leukemia
NCT00852709	TERMINATED	PHASE1	Excluded	Phase I Dose-Escalation Trial of Clofarabine Followed by Escalating Doses of Fractionated Cyclophosphamide in Children With Relapsed or Refractory Acute Leukemias
NCT03624530	UNKNOWN	PHASE2|PHASE3	Excluded	Effect of Prophylactic TKI Therapy Post-transplants on Ph+ ALL Undergoing Allo-HSCT With MRD Positive Pre-transplants
NCT00167180	TERMINATED	PHASE2	Excluded	Post Transplant Donor Lymphocyte Infusion
Dasatinib
NCT00306202	COMPLETED	PHASE 1	Eligible	Study of Dasatinib in Children and Adolescents With Relapsed or Refractory Leukemia (Zwann)
NCT00316953	COMPLETED	PHASE 1	Eligible	Dasatinib in Treating Young Patients With Recurrent or Refractory Solid Tumors or Philadelphia Chromosome-Positive Acute Lymphoblastic Leukemia or Chronic Myelogenous Leukemia That Did Not Respond to Imatinib Mesylate
NCT00720109	COMPLETED	PHASE 2/3	Eligible	Dasatinib and Combination Chemotherapy in Treating Young Patients With Newly Diagnosed Acute Lymphoblastic Leukemia (ALL0622, Slayton)
NCT01460160	COMPLETED	PHASE 2	Eligible	Pediatric Philadelphia Positive Acute Lymphoblastic Leukemia (CA180-372/COG AALL1122)
NCT00549848	COMPLETED	PHASE 3	Eligible	Total Therapy Study XVI for Newly Diagnosed Patients With Acute Lymphoblastic Leukemia (St. Jude)
NCT03020030	ACTIVE, NOT RECRUITING	PHASE 3	Eligible	Treatment of Newly Diagnosed Acute Lymphoblastic Leukemia in Children and Adolescents (DFCI ALL Consortium Protocol 16-001)
NCT03117751	ACTIVE, NOT RECRUITING	PHASE 2/3	Eligible	Total Therapy XVII for Newly Diagnosed Patients With Acute Lymphoblastic Leukemia and Lymphoma
NCT02883049	ACTIVE, NOT RECRUITING	PHASE 3	Eligible	Combination Chemotherapy in Treating Young Patients With Newly Diagnosed High-Risk B Acute Lymphoblastic Leukemia and Ph-Like TKI Sensitive Mutations (AAAL1131)
NCT06124157	NOT YET RECRUITING	PHASE 3	Eligible	A Study Comparing the Combination of Dasatinib and Chemotherapy Treatment With or Without Blinatumomab for Children, Adolescents, and Young Adults With Philadelphia Chromosome Positive (Ph+) or Philadelphia Chromosome-Like (Ph-Like) ABL-Class B-Cell Acute Lymphoblastic Leukemia (B-ALL)
NCT06390319	NOT YET RECRUITING	PHASE 2	Eligible	Adding Dasatinib Or Venetoclax To Improve Responses In Children With Newly Diagnosed T-Cell Acute Lymphoblastic Leukemia (ALL) Or Lymphoma (T-LLY) Or Mixed Phenotype Acute Leukemia (MPAL)
NCT05751044	NOT YET RECRUITING	PHASE 1/2	Eligible	HEM-iSMART-B: Dasatinib + Venetoclax + Dexamethasone + Cyclophosphamide and Cytarabine in Pediatric Patients With Relapsed or Refractory Hematological Malignancies
NCT06336395	RECRUITING	PHASE 2	Eligible	Ma-Spore ALL 2020 Study (Singapore)
NCT06257394	NOT YET RECRUITING	PHASE 2	Eligible	Treatment of Pediatric Very High-risk Acute Lymphoblastic Leukemia in Korea
NCT02883049	ACTIVE, NOT RECRUITING	PHASE 3	Eligible	Combination Chemotherapy in Treating Young Patients With Newly Diagnosed High-Risk B Acute Lymphoblastic Leukemia and Ph-Like TKI Sensitive Mutations
NCT05192889	NOT YET RECRUITING	PHASE 1/2	Eligible	Trial Treating Relapsed Acute Lymphoblastic Leukemia With Venetoclax and Navitoclax (St. Jude)
NCT02420717	TERMINATED	PHASE 2	Excluded	Ruxolitinib Phosphate or Dasatinib With Chemotherapy in Treating Patients With Relapsed or Refractory Philadelphia Chromosome-Like Acute Lymphoblastic Leukemia (MD Anderson)
NCT04996160	RECRUTING	PHASE 1	Excluded	Palbociclib in Combination With Chemotherapy in Pediatric Patients With Relapsed or Refractory Acute Lymphoblastic Leukemia (RELPALL2)
NCT03515200	TERMINATED	PHASE 1	Excluded	Treatment With Combination Chemotherapy for Relapsed or Refractory Acute Lymphoblastic Leukemia (REl PALL Palbociclib)
NCT01077544	COMPLETED	PHASE 1	Excluded	A Pharmacokinetic (PK) Study of Nilotinib in Pediatric Patients With Philadelphia Chromosome-positive (Ph+) Chronic Myelogenous Leukemia (CML) or Acute Lymphoblastic Leukemia (ALL)
NCT03564470	COMPLETED	PHASE 2	Excluded	Precision Diagnosis Directing HDACi and TKI Target Therapy for Adult Ph-like ALL
NCT00103701	COMPLETED	PHASE 1	Excluded	BMS-354825 in Patients With Chronic Accelerated, or Blast Phase Chronic Myelogenous Leukemia or Philadelphia Positive Acute Lymphoblastic Leukemia
NCT01004497	COMPLETED	PHASE 2	Excluded	First-line Dasatinib Plus Conventional Chemotherapy in Adults With Newly Diagnosed Ph-Positive ALL
NCT02551718	COMPLETED	UNKNOW	Excluded	High Throughput Drug Sensitivity Assay and Genomics- Guided Treatment of Patients With Relapsed or Refractory Acute Leukemia
NCT00036738	COMPLETED	PHASE 2	Excluded	Fludarabine Phosphate and Total-Body Irradiation Followed by Donor Peripheral Blood Stem Cell Transplant in Treating Patients With Acute Lymphoblastic Leukemia or Chronic Myelogenous Leukemia That Has Responded to Treatment With Imatinib Mesylate, Dasatinib, or Nilotinib
NCT01883219	UNKNOWN	PHASE 2	Excluded	TKI Therapy Based on Molecular Monitoring in Allogeneic-HSCT Recipients With Philadelphia Chromosome-positive Acute Lymphoblastic Leukemia (China)
NCT03624530	UNKNOWN	PHASE 2/3	Excluded	Effect of Prophylactic TKI Therapy Post-transplants on Ph+ ALL Undergoing Allo-HSCT With MRD Positive Pre-transplants (China)
PONATINIB
NCT04501614	COMPLETED	PHASE1|PHASE2	Eligible	A Study of Ponatinib With Chemotherapy in Children, Teenagers, and Adults With Philadelphia Chromosome-Positive Acute Lymphoblastic Leukemia
NCT05268003	RECRUITING	PHASE2	Eligible (>12 years)	A Phase II Study of the Combination of Ponatinib With Mini-hyper CVD Chemotherapy and Venetoclax in Patients With Relapsed or Refractory T-cell Acute Lymphoblastic Leukemia
NCT03934372	RECRUITING	PHASE1|PHASE2	Eligible	Safety and Efficacy of Ponatinib for Treatment of Pediatric Recurrent or Refractory Leukemias, Lymphomas or Solid Tumors
NCT01883219	UNKNOWN	PHASE2	Excluded	TKI Therapy Based on Molecular Monitoring in Allogeneic-HSCT Recipients With Philadelphia Chromosome-positive Acute Lymphoblastic Leukemia
NCT03624530	UNKNOWN	PHASE2|PHASE3	Excluded	Effect of Prophylactic TKI Therapy Post-transplants on Ph+ ALL Undergoing Allo-HSCT With MRD Positive Pre-transplants
NCT02551718	COMPLETED	UNKNOWN	Excluded	High Throughput Drug Sensitivity Assay and Genomics- Guided Treatment of Patients With Relapsed or Refractory Acute Leukemia
NILOTINIB
NCT01077544	COMPLETED		Eligible	A Pharmacokinetic (PK) Study of Nilotinib in Pediatric Patients With Philadelphia Chromosome-positive (Ph+) Chronic Myelogenous Leukemia (CML) or Acute Lymphoblastic Leukemia (ALL)
NCT00702403	COMPLETED		Excluded	Nilotinib and Imatinib Mesylate After Donor Stem Cell Transplant in Treating Patients With ALL or CML
NCT01735955	COMPLETED		Excluded	Study to Allow Access to Nilotinib for Patients Who Are on Nilotinib Treatment in a Novartis-sponsored Study
NCT00844298	COMPLETED		Excluded	Nilotinib and Combination Chemotherapy in Treating Patients With Newly Diagnosed Acute Lymphoblastic Leukemia
NCT02551718	COMPLETED		Excluded	High Throughput Drug Sensitivity Assay and Genomics- Guided Treatment of Patients With Relapsed or Refractory Acute Leukemia
NCT00036738	COMPLETED		Excluded	Fludarabine Phosphate and Total-Body Irradiation Followed by Donor Peripheral Blood Stem Cell Transplant in Treating Patients With Acute Lymphoblastic Leukemia or Chronic Myelogenous Leukemia That Has Responded to Treatment With Imatinib Mesylate, Dasatinib, or Nilotinib
NCT01883219	UNKNOWN		Excluded	TKI Therapy Based on Molecular Monitoring in Allogeneic-HSCT Recipients With Philadelphia Chromosome-positive Acute Lymphoblastic Leukemia
OLVEREMBATINB
NCT05495035	RECRUITING	PHASE 1	Eligible	Study for Safety and Efficacy of Olverembatinib Combined With APG-2575 in Children With Relapsed/Refractory Ph + ALL
NCT05594784	RECRUITING	PHASE1|PHASE2	Excluded	Olverembatinib Combined With Reduced-Intensity Chemotherapy and Venetoclax for de Novo Ph+ ALL
ASCIMINIB
-
BOSUTINIB
-

## Sheet: JAK inhibitors
Identification number	Status	Phase	Screening for Review
NCT01164163	COMPLETED	PHASE1	Eligible	INCB18424 in Treating Young Patients With Relapsed or Refractory Solid Tumor, Leukemia, or Myeloproliferative Disease
NCT02723994	ACTIVE_NOT_RECRUITING	PHASE2	Eligible	A Phase 2 Study of Ruxolitinib With Chemotherapy in Children With Acute Lymphoblastic Leukemia
NCT03117751	ACTIVE_NOT_RECRUITING	PHASE2|PHASE3	Eligible	Total Therapy XVII for Newly Diagnosed Patients With Acute Lymphoblastic Leukemia and Lymphoma
NCT05745714	NOT_YET_RECRUITING	PHASE1|PHASE2	Eligible	HEM-iSMART-C: Ruxolitinib + Venetoclax + Dexamethasone + Cyclophosphamide and Cytarabine in Pediatric Patients With Relapsed or Refractory Hematological Malignancies
NCT05075681	RECRUITING	PHASE1|PHASE2	Eligible	Ruxolitinib and Chidamide for Acute T Cell Lymphoblast Leukemia/ Lymphoblastic Lymphoma
NCT03613428	UNKNOWN	PHASE1|PHASE2	Excluded	Ruxolitinib Plus LVP in Patients With R/R ETP-ALL
NCT02420717	TERMINATED	PHASE2	Excluded	Ruxolitinib Phosphate or Dasatinib With Chemotherapy in Treating Patients With Relapsed or Refractory Philadelphia Chromosome-Like Acute Lymphoblastic Leukemia
NCT03515200	TERMINATED	PHASE1	Excluded	Treatment With Combination Chemotherapy for Relapsed or Refractory Acute Lymphoblastic Leukemia
NCT01251965	TERMINATED	PHASE1|PHASE2	Excluded	Phase l/II Study of Ruxolitinib for Acute Leukemia
NCT06128070	RECRUITING	PHASE2	Excluded	Ruxolitinib With Tacrolimus and Methotrexate for the Prevention of Graft Versus Host Disease in Pediatric and Young Adult Patients Undergoing Allogeneic Hematopoietic Cell Transplant for Acute Myeloid Leukemia, Acute Lymphoblastic Leukemia, or Myelodysplastic Syndrome
NCT04996160	RECRUITING	PHASE1	Excluded	Palbociclib in Combination With Chemotherapy in Pediatric Patients With Relapsed or Refractory Acute Lymphoblastic Leukemia (RELPALL2)
NCT05088226	UNKNOWN	PHASE2	Excluded	Ruxolitinib and Chidamide Intensified Bu/CY Conditioning Regimen
NCT05663827	COMPLETED	PHASE3	Excluded	Ruxolitinib as add-on Therapy in Steroid-refractory Graft-vs-host Disease
NCT02551718	COMPLETED	NA	Excluded	High Throughput Drug Sensitivity Assay and Genomics- Guided Treatment of Patients With Relapsed or Refractory Acute Leukemia

## Sheet: Proteasome inhibitors
Identification number	Status	Phase	Screening for Review
Bortezomib
NCT00077467	COMPLETED	PHASE1	Eligible	Bortezomib in Treating Young Patients With Refractory or Recurrent Leukemia
NCT00440726	COMPLETED	PHASE1|PHASE2	Eligible	Bortezomib With Chemotherapy for Relapsed Pediatric Acute Lymphoblastic Leukemia (ALL)
NCT00873093	COMPLETED	PHASE2	Eligible	Bortezomib and Combination Chemotherapy in Treating Young Patients With Relapsed Acute Lymphoblastic Leukemia or Lymphoblastic Lymphoma
NCT03590171	RECRUITING	PHASE2	Eligible	International Study for Treatment of High Risk Childhood Relapsed ALL 2010
NCT02112916	ACTIVE_NOT_RECRUITING	PHASE3	Eligible	Combination Chemotherapy With or Without Bortezomib in Treating Younger Patients With Newly Diagnosed T-Cell Acute Lymphoblastic Leukemia or Stage II-IV T-Cell Lymphoblastic Lymphoma
NCT03643276	ACTIVE_NOT_RECRUITING	PHASE3	Eligible	Treatment Protocol for Children and Adolescents With Acute Lymphoblastic Leukemia - AIEOP-BFM ALL 2017
NCT03117751	ACTIVE_NOT_RECRUITING	PHASE2|PHASE3	Eligible	Total Therapy XVII for Newly Diagnosed Patients With Acute Lymphoblastic Leukemia and Lymphoma
NCT06390319	NOT_YET_RECRUITING	PHASE2	Eligible	Adding Dasatinib Or Venetoclax To Improve Responses In Children With Newly Diagnosed T-Cell Acute Lymphoblastic Leukemia (ALL) Or Lymphoma (T-LLY) Or Mixed Phenotype Acute Leukemia (MPAL)
NCT02553460	ACTIVE_NOT_RECRUITING	PHASE1|PHASE2	Eligible	Total Therapy for Infants With Acute Lymphoblastic Leukemia (ALL) I
NCT05848687	RECRUITING	PHASE1|PHASE2	Eligible	TINI 2: Total Therapy for Infants With Acute Lymphoblastic Leukemia II
NCT05681260	RECRUITING	PHASE3	Excluded	Capizzi Escalating Methotrexate Versus High Dose Methotrexate in Children With Newly Diagnosed T-cell Lymphoblastic Lymphoma (T-LBL)
NCT04224571	COMPLETED	PHASE2	Excluded	CCCG Relapsed Acute Lymphoblastic Leukemia 2017 Study in Children
NCT03390387	RECRUITING	NA	Excluded	Childhood Acute Lymphoblastic Leukemia Treatment Protocol Moscow-Berlin 2015 (ALL-MB 2015)
NCT03515200	TERMINATED	PHASE1	Excluded	Treatment With Combination Chemotherapy for Relapsed or Refractory Acute Lymphoblastic Leukemia
NCT02419755	TERMINATED	PHASE2	Excluded	Bortezomib and Vorinostat in Younger Patients With Refractory or Relapsed MLL Rearranged Hematologic Malignancies
NCT02518750	TERMINATED	PHASE2	Excluded	Re-Induction Therapy for Relapsed Pediatric T-Cell Acute Lymphoblastic Leukemia or Lymphoma
NCT03136146	RECRUITING	PHASE2	Excluded	Combination Chemotherapy in Treating Patients With Relapsed or Refractory Acute Lymphoblastic Leukemia, Lymphoblastic Lymphoma, Burkitt Lymphoma/Leukemia, or Double-Hit Lymphoma/Leukemia
NCT02551718	COMPLETED	NA	Excluded	High Throughput Drug Sensitivity Assay and Genomics- Guided Treatment of Patients With Relapsed or Refractory Acute Leukemia
NCT00348985	COMPLETED	PHASE1	Excluded	PXD101 and Bortezomib in Treating Patients With Advanced Solid Tumors or Lymphomas
NCT00994500	COMPLETED	PHASE1	Excluded	Vorinostat and Bortezomib in Treating Young Patients With Refractory or Recurrent Solid Tumors, Including Central Nervous System Tumors and Lymphoma
NCT02535806	TERMINATED	PHASE2	Excluded	Four Drug Reinduction With Bortezomib for Relapsed or Refractory ALL or LL in Children and Young Adults
NCT06034561	RECRUITING	PHASE2	Excluded	Bortezomib-based Regimen for Refractory or Relapsed Acute Lymphoblastic Leukemia
NCT04996160	RECRUITING	PHASE1	Excluded	Palbociclib in Combination With Chemotherapy in Pediatric Patients With Relapsed or Refractory Acute Lymphoblastic Leukemia (RELPALL2)
NCT01312818	TERMINATED	PHASE2	Excluded	Bortezomib, Vorinostat and Dexamethasone for Relapsed/Refractory Acute Lymphoblastic Leukemia (ALL)
Carfilzomib
NCT02303821	COMPLETED	PHASE1|PHASE2	Eligible	Study of Carfilzomib in Combination With Induction Chemotherapy in Children With Relapsed or Refractory Acute Lymphoblastic Leukemia
NCT02551718	COMPLETED	NA	Excluded	High Throughput Drug Sensitivity Assay and Genomics- Guided Treatment of Patients With Relapsed or Refractory Acute Leukemia
Ixazomib
NCT03817320	ACTIVE_NOT_RECRUITING	PHASE1|PHASE2	Eligible	PO Ixazomib in Combination With Chemotherapy for Childhood Relapsed or Refractory Acute Lymphoblastic Leukemia and Lymphoblastic Lymphoma
NCT03888534	WITHDRAWN	PHASE1	Excluded	Intravenous Ixazomib in Pediatric Participants With Relapsed or Refractory Acute Lymphoblastic Leukemia (ALL) or Lymphoblastic Lymphoma (LLy)

## Sheet: BCL2 inhibitors 
Identification number	Status	Phase	Screening for Review
Venetoclax
NCT03236857	COMPLETED	PHASE1	Eligible	A Study of the Safety and Pharmacokinetics of Venetoclax in Pediatric and Young Adult Patients With Relapsed or Refractory Malignancies
NCT03181126	COMPLETED	PHASE1	Eligible	A Study of Venetoclax in Combination With Navitoclax and Chemotherapy in Subjects With Relapsed/Refractory Acute Lymphoblastic Leukemia or Relapsed/Refractory Lymphoblastic Lymphoma
NCT05192889	ACTIVE_NOT_RECRUITING	PHASE1|PHASE2	Eligible	Trial Treating Relapsed Acute Lymphoblastic Leukemia With Venetoclax and Navitoclax
NCT05268003	ACTIVE_NOT_RECRUITING	PHASE2	Eligible	A Phase II Study of the Combination of Ponatinib With Mini-hyper CVD Chemotherapy and Venetoclax in Patients With Relapsed or Refractory T-cell Acute Lymphoblastic
NCT06317662	NOT_YET_RECRUITING	PHASE2	Eligible	Testing the Addition of the Anti-cancer Drug Venetoclax and/or the Anti-cancer Immunotherapy Blinatumomab to the Usual Chemotherapy Treatment for Infants With Newly Diagnosed KMT2A-rearranged or KMT2A-non-rearranged Leukemia
NCT05751044	NOT_YET_RECRUITING	PHASE1|PHASE2	Eligible	HEM-iSMART-B: Dasatinib + Venetoclax + Dexamethasone + Cyclophosphamide and Cytarabine in Pediatric Patients With Relapsed or Refractory Hematological Malignancies
NCT05745714	NOT_YET_RECRUITING	PHASE1|PHASE3	Eligible	HEM-iSMART-C: Ruxolitinib + Venetoclax + Dexamethasone + Cyclophosphamide and Cytarabine in Pediatric Patients With Relapsed or Refractory Hematological Malignancies
NCT06390319	NOT_YET_RECRUITING	PHASE1	Eligible	Adding Dasatinib Or Venetoclax To Improve Responses In Children With Newly Diagnosed T-Cell Acute Lymphoblastic Leukemia (ALL) Or Lymphoma (T-LLY) Or Mixed Phenotype Acute Leukemia
NCT06561074	NOT_YET_RECRUITING	PHASE2	Eligible	A Phase 2 Study to Evaluate Efficacy of Calaspargase Pegol-mknl and Decitabine Combined With Venetoclax in Pediatric, Adolescent, and Young Adult Patients With Relapsed/Refractory T-cell Acute Lymphoblastic Leukemia (T-ALL) and T- Cell Lymphoblastic Lymphoma (T-LLy)
NCT05292664	RECRUITING	PHASE1	?	Venetoclax Basket Trial for High Risk Hematologic Malignancies
NCT00501826	RECRUITING	PHASE3	Excluded (wrong population)	Combination Chemotherapy and Nelarabine in Treating Patients With T-cell Acute Lymphoblastic Leukemia or Lymphoblastic Lymphoma
NCT05740449	WITHDRAWN	PHASE1|PHASE2	Excluded (Withdrawn)	HEM-iSMART-A:Decitabine / Venetoclax and Navitoclax in Pediatric Patients With Relapsed or Refractory Hematological Malignancies
NCT05657652	RECRUITING	NA	Excluded (Wrong population)	CAV Regimen for R/R Ph- B-ALL
NCT05464836	TERMINATED	PHASE2	Excluded (Terminated)	Phase II Study to Evaluate Safety and Efficacy of CB-103 With Venetoclax in Adolescent and Young Adult Patients With Relapsed/Refractory T-ALL or T-LBL
NCT05376111	RECRUITING	PHAS 2	Excluded (Wrong population)	Study of Venetoclax Combined With Azacitidine Regimen in Newly Diagnosed T-ALL Patients
NCT03844048	ACTIVE_NOT_RECRUITING	PHASE3	Excluded (Wrong population)	An Extension Study of Venetoclax for Subjects Who Have Completed a Prior Venetoclax Clinical Trial
NCT03592576	NO_LONGER_AVAILABLE	NA	Excluded (No longer available)	Expanded Access to Navitoclax
NCT05660473	RECRUITING	PHASE2	Excluded (Wrong population)	Pediatric-inspired Regimen Combined With Venetoclax for Adolescent and Adult Patients With de Novo Philadelphia Chromosome-Negative Acute Lymphoblastic Leukemia
NCT05149378	RECRUITING	PHASE2	Excluded (Wrong population)	Venetoclax Based Regimen for R/R T-ALL
NCT05594784	RECRUITING	PHASE2	Excluded (Wrong population)	Olverembatinib Combined With Reduced-Intensity Chemotherapy and Venetoclax for de Novo Ph+ ALL
NCT05215405	AVAILABLE	NA	Excluded (Wrong study design)	Expanded Access Program of Venetoclax and Navitoclax for Pediatric Patients With Relapsed or Refractory ALL or L
NCT03123029	AVAILABLE	NA	Excluded (Wrong study design)	Expanded Access to Venetoclax
NCT04029688	TERMINATED	PHASE1|PHASE2	Excluded (Wrong population)	A Study Evaluating the Safety, Tolerability, Pharmacokinetics and Preliminary Activity of Idasanutlin in Combination With Either Chemotherapy or Venetoclax in Treatment of Pediatric and Young Adult Participants With Relapsed/Refractory Acute Leukemias or Solid Tumors
NCT04000698	UNKNOWN	PHASE3	Excluded (Unknown)	Personalized Targeted Preparative Regimen Before T-depleted Allogeneic HSCT in Children With Chemoresistent Acute Leukemias
NCT06742463	RECRUITING	PHASE2	Excluded (Wrong population)	VHAG in Treating R/R T-ALL/LBL
NCT06742515	RECRUITING	PHASE2	Excluded (Wrong population)	Blinatumomab Plus Reduced-dose Chemotherapy in Treating B-ALL
NCT05809167	RECRUITING	PHASE1	Excluded (Wrong population)	Venetoclax+Azacytidine+Modified BUCY Conditioning Regimen for Acute Lymphoblastic Leukemia Undergoing Allo-HSCT
NCT06686108	RECRUITING	PHASE2	Excluded (Wrong population)	Demethylating Agents Combined with Venetoclax for High-risk T-Cell Lymphoma/leukemia Post-Transplant Relapse Prevention
NCT06361329	RECRUITING	PHASE3	Excluded (Wrong population)	Comparing the Efficacy of VHAG and Traditional Chemotherapy Regimens in Newly Diagnosed ETP-ALL
NCT06131801	ACTIVE_NOT_RECRUITING	NA	Excluded (Wrong study design)	Pharmacokinetic Study of Venetoclax Tablets Crushed and Dissolved Into a Solution
NCT05576532	RECRUITING	PHASE2	Excluded (Wrong population)	Venetoclax Plus IM2 Regimen for Relapsed and Refractory T Lymphoblastic Lymphoma/Leukemia
Navitoclax
NCT03181126	COMPLETED	PHASE1	Included	A Study of Venetoclax in Combination With Navitoclax and Chemotherapy in Subjects With Relapsed/Refractory Acute Lymphoblastic Leukemia or Relapsed/Refractory Lymphoblastic Lymphoma
NCT05192889	ACTIVE_NOT_RECRUITING	PHASE1|PHASE2	Included	Trial Treating Relapsed Acute Lymphoblastic Leukemia With Venetoclax and Navitoclax
NCT05740449	WITHDRAWN	PHASE1|PHASE2	Excluded (Withdrawn)	HEM-iSMART-A:Decitabine / Venetoclax and Navitoclax in Pediatric Patients With Relapsed or Refractory Hematological Malignancies
LIisaftoclax
NCT05495035	RECRUITING	PHASE 1	Eligible	Study for Safety and Efficacy of Olverembatinib Combined With APG-2575 in Children With Relapsed/Refractory Ph + ALL

## Sheet: MEK inhibitors
Identification number	Status	Phase	Screening for Review
Selumetinib
NCT03705507	TERMINATED	PHASE1|PHASE3	Included	International Trial of Selumetinib in Combination With Dexamethasone for the Treatment of Acute Lymphoblastic Leukaemia
Trametinib
NCT05658640	RECRUITING	PHASE1|PHASE2	Included	HEM ISMART-D: Trametinib + Dexamethasone + Chemotherapy in Children with Relapsed or Refractory Hematological Malignancies
NCT02551718	COMPLETED	NA	Excluded	High Throughput Drug Sensitivity Assay and Genomics- Guided Treatment of Patients With Relapsed or Refractory Acute Leukemia

## Sheet: CDK4-K6 inhibitors
Identification number	Status	Phase	Screening for Review
Palbociclib
NCT03792256	ACTIVE_NOT_RECRUITING	PHASE1	Included	Palbociclib in Combination With Chemotherapy in Treating Children With Relapsed Acute Lymphoblastic Leukemia (ALL) or Lymphoblastic Lymphoma (LL)
NCT03515200	TERMINATED	PHASE0	Included	Treatment With Combination Chemotherapy for Relapsed or Refractory Acute Lymphoblastic Leukemia
NCT04996160	RECRUITING	PHASE2	Included	Palbociclib in Combination With Chemotherapy in Pediatric Patients With Relapsed or Refractory Acute Lymphoblastic Leukemia (RELPALL2)
NCT03132454	ACTIVE_NOT_RECRUITING	PHASE1	Excluded (wrong patient population)	Palbociclib and Sorafenib, Decitabine, or Dexamethasone in Treating Patients with Recurrent or Refractory Leukemia
Ribociclib
NCT03740334	ACTIVE_NOT_RECRUITING	PHASE1	Included	Ribociclib in Combination With Everolimus and Dexamethasone in Relapsed ALL

[truncated: 5 more sheets: mTOR inhibitors, HDAC, HMA, FLT3 inhibitors, Menin inhibitors]
